# Supplementary material for: Differential Epigenetic Status and Responses to Stressors between Retinal Cybrids Cells with African versus European Mitochondrial DNA: Insights into Disease Susceptibilities
Source: Cells. 2022 Aug 26;11(17):2655. doi: 10.3390/cells11172655 (PMC9454894; doi:10.3390/cells11172655)
Supplement: Supplementary file 1 [file cells-11-02655-s001.zip]

Archive with 1 entries (1 files):
- cells-1854773-supplementary.pdf
